# Supplementary material for: Enhancement of Heme-Oxygenase 1 in the Injured Peripheral Nerve Following Sulforaphane Administration Fosters Regeneration via Proliferation and Maintenance of Repair Schwann Cells
Source: Antioxidants (Basel). 2024 Aug 27;13(9):1038. doi: 10.3390/antiox13091038 (PMC11428888; doi:10.3390/antiox13091038)
Supplement: Supplementary file 1 [file antioxidants-13-01038-s001.zip]

Archive with 1 entries (1 files):
- antioxidants-3136087-supplementary.pdf
